# Supplementary material for: The Influence of Drinking Water Intake on Pollutant Levels in the Human Body: Evidence from NHANES Data
Source: Life (Basel). 2025 Jun 13;15(6):956. doi: 10.3390/life15060956 (PMC12194692; doi:10.3390/life15060956)
Supplement: Supplementary file 1 [file life-15-00956-s001.zip]

Archive with 1 entries (1 files):
- life-3548237-supplementary.pdf
